# Supplementary material for: Polyphenol Intake from Herbs and Spices
Source: Nutrients. 2025 Jul 27;17(15):2445. doi: 10.3390/nu17152445 (PMC12348060; doi:10.3390/nu17152445)
Supplement: Supplementary file 1 [file nutrients-17-02445-s001.zip]

Archive with 1 entries (1 files):
- nutrients-3742059-supplementary.xlsx
