# Supplementary material for: Polyphenol Intake from Herbs and Spices
Source: Nutrients. 2025 Jul 27;17(15):2445. doi: 10.3390/nu17152445 (PMC12348060; doi:10.3390/nu17152445)
Supplement: Supplementary file 1 [file nutrients-17-02445-s001.zip › nutrients-3742059-supplementary.xlsx]

## Sheet: Supplementary table S1
Supplementary table S1. (Poly)phenol subclass intakes from herbs and spices, mg per month, n=212 respondents
Flavanoids	Median (IQR)	Mean (SD)
Flavanones	0 (0.001)	17.34 (148.0)
Flavones	0 (0.001)	1.62 (16.26)
Flavonols	0 (0.001)	0.27 (2.37)
Phenolic acids	0 (0.04)	1.86 (16.41)
Lignans	0 (0.003)	0.69 (2.91)
Phenolic terpenes	0 (0)	1.07 (9.12)
Other polyphenols	0 (0.17)	73.14 (534.87)

## Sheet: Supplementary table S2
Supplementary table S2. Comparison of herb and spice intakes across studies
Study	Population	Method of measurement of herb/spice intake	Herb/spice measurement	g herb/spice, mean (SD)	g herb/spice, median (IQR)
Current: Blanton, 2025	212 adults, USA	Herb/spice questionnaire	Total herbs/spices per day	2.41 (2.89)	1.58 (2.02)
			Black pepper	0.35 (0.58)	0.13 (0.34)
			Dried ginger	0.31 (0.60)	0.08 (0.22)
			Cinnamon	0.31 (0.70)	0.10 (0.15)
			Clove	0.37 (0.51)	0.10 (0.53)
			Turmeric powder	0.01 (0.02)	0.01 (0.01)
Carlsen et a., 2011	146 adults, Norway	FFQ	Total herbs/spices per day		2.7 (4.4)
		Herb/spice record	Total herbs/spices per day		1.6 (1.8)
Sasaki et al., 2003	215 adults, Japan	FFQ, included "Seasonings and spices"	Total seasonings/spices per day	5 (5)	4
Pelligrini et al., 2007	285 adults, Italy	FFQ, included spice intake	Total spices per day		3.2 (2.7)
		3-d food records, included spice intake	Total spices per day		0.4 (1.3)
Uma Pradeep et al., 1993	100 housewives, India	Interview about spice intake	Total spices per day	9.54 (10.11)
			Black pepper	0.33 (0.3)
			Dried ginger	0.04 (1.31)
Bhathal et al., 2020	100 urban and 100 rural households, India	24-hr diet recall		urban
			Total spices per day	10.04
			Black pepper	0.67 (1.10)
			Cinnamon	0.04 (0.11)
			Clove	0.07 (0.18)
			Turmeric powder	2.98 (0.90)
				rural
		24-hr diet recall	Total herbs/spices per day	7.68
			Black pepper	0.27 (0.58)
			Cinnamon	0.06 (0.10)
			Clove	0.07 (0.15)
			Turmeric powder	2.80 (1.2)
